# Supplementary material for: HyCas9-12aGEP: an efficient genome editing platform for Corynebacterium glutamicum
Source: Front Bioeng Biotechnol. 2024 Mar 12;12:1327172. doi: 10.3389/fbioe.2024.1327172 (PMC10963414; doi:10.3389/fbioe.2024.1327172)
Supplement: Supplementary file 1 [file Table2.XLSX]

## Sheet: Sheet1
Supplementary Data 2. gRNAs used in this study.
gRNA	Target gene	PAMsequence(5'→3')		gRNA sequence(5'→3')
		Cas9	Cas12a	Cas9	Cas12a
crRNA1	crtYf	/	TTTC	/	caggcaaccatagggcaggaatc
crRNA2	proB	/	ATTC	/	acaccggtggttgccacggtgtc
crRNA3	zwf	/	CTTC	/	agccatggtgatctggacgtggt
crRNA4	pck	/	GTTC	/	tgtatctgaaagctacgctaggg
crRNA5	gnd	/	GTTC	/	tcgtcggagccagccttgatctc
crRNA6	crtR	/	ATTG	/	ggcggctaatgaaatcgttggcc
crRNA7	alaT	/	TTTG	/	gaggtggaatacccttgggaagt
crRNA8	CGP3	/	TTTC	/	gcggttgatctaagcacaggttg
crRNA9	gdh	/	GTTC	/	tgagttgcacaaggaagagcgat
crRNA10	crtR	/	ATTG	/	ggcggctaatgaaatcgttggcc
sgRNA1	porB	CGG	/	ggaggataggtttgcgaagt	/
sgRNA2	proB	CGG	/	aatgacaccgtggcaaccac	/
sgRNA3	proB	CGG	/	gttgtcaccaaaattcacac	/
sgRNA4	zwf	TGG	/	tgaccacgtccagatcacca	/
sgRNA5	pck	TGG	/	ccaaaggagcaccaacggag	/
sgRNA6	gnd	CGG	/	aacgtcccagttgttctcgt	/
sgRNA7	crtR	GGG	/	aagaagacattgcgcaaatt	/
sgRNA8	alaT	CGG	/	ggttgccaggctgatgtgct	/
sgRNA9	CGP3	CGG	/	cggatcgtgaataaaactag	/
sgRNA10	CGP3	CGG	/	cgagattctcgtttacggac	/
sgRNA11	gdh	GGG	/	aagcaagaagttgctcttta	/
sgRNA12	crtEb	TGG	/	ccgtataacatcgccatgta	/
hfgRNA1	zwf	TGG	CTTC	tgaccacgtccagatcacca	agccatggtgatctggacgtggt
hfgRNA2	pck	TGG	GTTC	ccaaaggagcaccaacggag	tgtatctgaaagctacgctaggg
hfgRNA3	gnd	CGG	GTTC	aacgtcccagttgttctcgt	tcgtcggagccagccttgatctc
hfgRNA4	crtR	GGG	ATTG	aagaagacattgcgcaaatt	ggcggctaatgaaatcgttggcc
hfgRNA5	alaT	CGG	TTTG	ggttgccaggctgatgtgct	gaggtggaatacccttgggaagt
hfgRNA6	CGP3	CGG	TTTC	cggatcgtgaataaaactag	gcggttgatctaagcacaggttg
hfgRNA7	gdh	GGG	GTTC	aagcaagaagttgctcttta	tgagttgcacaaggaagagcgat
hfgRNA8	crtR/crtEb	TGG	ATTG	ccgtataacatcgccatgta	ggcggctaatgaaatcgttggcc
hfgRNA9	esrR	AGG	GTTG	catcaaggcaagcaaaccag	atggcttcgatgagttcttcacc
hfgRNA10	zwf	TGG	CTTC	caagccaatatcttcagcca	agccatggtgatctggacgtggt
hfgRNA11	zwf	GGG	GTTG	gtggttctggatgacgtcgc	gagttccacagtggctcaaacag
hfgRNA12	gapX	CGG	ATTG	acacgtcaggggtaggaacg	gagtagatgaccttgattggggt
hfgRNA13	acn	CGG	ATTG	cggttcctggaggaacaacg	gagctcactgtgactgaaagcaa
hfgRNA14	odhI	TGG	TTTC	atcagcgcggaatactgagg	actgcaaacagtgcggttgcagg
hfgRNA15	ppc	CGG	GTTG	atcaagcagatcatcagagc	tcatcaagcagatcatcagagcc
hfgRNA16	aceA	CGG	TTTC	atcctgctggatttcctgtg	gaaggtgtgacctagataaaagt
hfgRNA17	pyk2	CGG	GTTG	tggtcacggtgaatgctcgg	atgaggtgacacaaactcacagc
hfgRNA18	zwf	GGG	CTTC	atggctgaagatattggctt	agccatggtgatctggacgtggt
hfgRNA19	gltA	CGG	TTTA	acacgctataccgataaatg	gcaaagtttgtgatgcacgcgac
hfgRNA20	gapA	AGG	TTTG	aaagggtcttgttgtcggtg	gccgtatcggacgtaacttcttc
hfgRNA21	gnd	GGG	GTTC	tggctccgacgagaacaact	tcgtcggagccagccttgatctc
hfgRNA22	gnd	AGG	GTTC	tgcacgcaggctgtcgtagt	gcttcctccctgtcctactacga
hfgRNA23	avtA	CGG	TTTG	ctggtgacaataacagcctt	ggatacaccgaggtgattggtga
hfgRNA24	ilvBN	GGG	TTTC	gaaatcggcttggcttggac	tggctcctttactaaataaggat
