# Supplementary material for: HyCas9-12aGEP: an efficient genome editing platform for Corynebacterium glutamicum
Source: Front Bioeng Biotechnol. 2024 Mar 12;12:1327172. doi: 10.3389/fbioe.2024.1327172 (PMC10963414; doi:10.3389/fbioe.2024.1327172)
Supplement: Supplementary file 3 [file Table1.XLSX]

## Sheet: Sheet 1
Supplementary Data 1. Primers and plasmid used in this study.
Plasmid	Primer/plasmid	Sequence 5’-3’	PCR template	Plasmid construction processa
pXMJ19-SpRY-HF1
pFSC-PlacM-Fncas12a	lacM-Fncas12a-F	gcgtttctacaaactcttaagc	pJYS3	Ligation of two DNA fragments via recombination
	lacM-Fncas12a-R	catgacctgagctgtttgc
	pFSC-vector-F	gtaaacagctcaggtcatgatgagacaataaccctgataaatg	pFSC
	pFSC-vector-R	gcttaagagtttgtagaaacgcgagcggatacatatttgaatgt
pJYS3-Ptac-Spcas9	tac-Spcas9-F	cactgcataattcgtgtcg	pFSC	Ligation of two DNA fragments via recombination
	tac-Spcas9-R	aagctgaattcttagtcgcc
	pJYS3-vector-F	ggcgactaagaattcagcttaaataaaacgaaaggctcagtcg	pJYS3
	pJYS3-vector-R	cgacacgaattatgcagtgtctagcctatccagcagtcttc
pK18mobsacB-△ldh::PlacM-cas12a	LacM-cas12a-F	gggttcgcggaatcatgacctga	pJYS3	Ligation of four DNA fragments via recombination
	LacM-cas12a-R	aaataaaacgaaaggctcagtcga
	cas12a-△ldh-up-F	ctatgacatgattacgaattccagttcctgggaacaccat	Genomic DNA of C. glutamicum
	cas12a-△ldh-up-R	ggtcatgattccgcgaaccctttcgatcccacttcctgatttcc
	cas12a-△ldh-down-F	cgactgagcctttcgttttatttatctttggcgcctagttggc	Genomic DNA of C. glutamicum
	cas12a-△ldh-down-R	cgacggccagtgccaagcttaaaaccctggtcacggtcacggtgaat
	pK18mobsacB	EcoR I and Hind III
pK18mobsacB-△putA::Ptac-cas9	Tac-cas9-F	aattcgtgtcgctcaaggc	pFSC	Ligation of four DNA fragments via recombination
	Tac-cas9-R	agagtttgtagaaacgcaaaaag
	cas9-△putA-up-F	gaattcgagctcggtacccgctcttgttactggcactaat	Genomic DNA of C. glutamicum
	cas9-△putA-up-R	gccttgagcgacacgaattggtggttctccttcaagatca
	cas9-△putA-down-F	cctttttgcgtttctacaaactcttcgttttgcgcatgggt	Genomic DNA of C. glutamicum
	cas9-△putA-down-R	ggcagcgtgaagctagcctggagtgcctacagacttct
	pK18-vector-F	gctagcttcacgctgcc	pK18mobsacB
	pK18-vector-R	gggtaccgagctcgaatt
pK18mobsacB-△ldh::MCS	cas12a-△ldh-up-F	ctatgacatgattacgaattccagttcctgggaacaccat	Genomic DNA of C. glutamicum	Ligation of three DNA fragments via recombination
	△ldh-up-R-1	aagcttgtcgaccccgggtttcgatcccacttcctgatttcc
	△ldh-down-F-1	cccggggtcgaTcaagcttatctttggcgcctagttggc	Genomic DNA of C. glutamicum
	cas12a-△ldh-down-R	cgacggccagtgccaagcttaaaaccctggtcacggtgaat
	pK18mobsacB	EcoR I and Hind III
pK18mobsacB-△putA::MCS	template-putA-up-F	gctatgacatgattacgctctgcccgcttgaatt	Genomic DNA of C. glutamicum	Ligation of three DNA fragments via recombination
	template-putA-up-R	aagcttgtcgaccccgggggtggttctccttcaagatc
	template-putA-down-F	cccggggtcgacaagctttcgttttgcgcatgggt	Genomic DNA of C. glutamicum
	template-putA-down-R	aaacgacggccagtgccaagctctggagtgcctacagact
	pK18mobsacB	EcoR I and Hind III
pK18mobsacB-△putA::Peftu-cas9	cas9-eftu-F	ttgaaggagaaccaccccctggccgttaccctgcgaat	Genomic DNA of C. glutamicum	Ligation of three DNA fragments via recombination
	cas9-eftu-R	cgttcaagtcctttctgtatgtcctcctggacttcgt
	cas9-F	gaaaggacttgaacgatggataaaaagtattccattggcct	pFSC
	cas9-R	gcgcaaaacgaaagctagagtttgtagaaacgcaaaaag
	pK18mobsacB-△putA::MCS	Sma I and Hind III
pK18mobsacB-△ldh::Ptac-cas9	cas12a-△ldh-up-F	ctatgacatgattacgaattccagttcctgggaacaccat	Genomic DNA of C. glutamicum	Ligation of four DNA fragments via recombination
	cas9-△ldh-up-R	gccttgagcgacacgaatttttcgatcccacttcctgatttcc
	cas9-△ldh-down-F	ctttttgcgtttctacaaactctatctttggcgcctagttggc	Genomic DNA of C. glutamicum
	cas12a-△ldh-down-R	cgacggccagtgccaagcttaaaaccctggtcacggtgaat
	Tac-cas9-F	aattcgtgtcgctcaaggc	pFSC
	Tac-cas9-R	agagtttgtagaaacgcaaaaag
	pK18mobsacB	EcoR I and Hind III
pK18mobsacB-△ldh::Peftu-cas12a	ldh-cas12a-eftu-F	aggaagtgggatcgaaaccctggccgttaccctgcgaat	pK18mobsacB-△putA::Peftu-cas12a	Ligation of two DNA fragments via recombination
	ldh-eftu-cas12a-R	aggcgccaaagataagcttgtcgaaaataaaacgaaaggctcagtcg
	pK18mobsacB-△ldh::MCS	Sma I and Sal I
pK18mobsacB-△putA::PL10-cas9	Cas9-PL10-F	ggggagttttgttcggtagttatttattgttgaaggagatagattggatccatgagtaaaggaattaagcttaaaggaggacaact	pK18mobsacB-△putA::Ptac-cas9	Ligation of one DNA fragment via recombination
	Cas9-PL10-R	aactaccgaacaaaactccccaagacctagcggcgaccataaccgtctgcggtacccagcttttgggtggttctccttcaagatca
pK18mobsacB-△putA::PlacM-cas12a	cas12a-△putA-up-R-1	tcaggtcatgattccgcgaacccggtggttctccttcaagatca	pK18mobsacB-△putA::MCS	Ligation of two DNA fragments via recombination
	cas12a-△putA-down-F-1	ggcttcgtcagtcgcagcga
	lacM-cas12a-F-1	gggttcgcggaatcatgacctga	pK18mobsacB-△ldh::PlacM-cas12a
	lacM-cas12a-R-1	cgctgcgactgacgaagccaaataaaacgaaaggctcagtcga
pK18mobsacB-△ldh::PL10-cas12a	Cas12a-PL10-F	gtcttggggagttttgttcggtagttatttattgttgaaggagatagattggatccatgagtaaagggaaaggacttgaacgatgtcca	pK18mobsacB-△ldh::PlacM-cas12a
	Cas12a-PL10-R	aactaccgaacaaaactccccaagacctagcggcgaccataaccgtctgcggtacccagcttttgtttcgatcccacttcctgatttcc
pZF2-crRNA1	pBLts-kan-F	tgcaggcatgcggatatctcggcgagctcgcaacaacaagacccatcatagt	pJYS3	Ligation of two DNA fragments via recombination
	pBLts-kan-R	ttttggtcatgaggtcatgattccgcgaac
	pJYS2-vector-F-1	tcatgacctcatgaccaaaatcccttaacg	pJYS2_crtYf
	pJYS2-vector-R-1	gagatatccgcatgcctgcaggtcgacctcctcgagtgctctagag
pZF2	pZF2-vector-F	ggaattccaataaaacgaaaggctcagtcg	pZF2-crRNA-crtYf	The two fragments were first treated with the restriction enzymes BamHI and EcoRI, and then ligated by T4 DNA ligase
	pZF2-vector-R	cgggatccattatacctaggactgag
	gRNA scaffold-F	cgggatccgaatttctactgttgtagatgttttagagctagaaatagcaagttaaaataaggctagtccg	Two primers annealed
	gRNA scaffold-R	ggaattcaaaaaagcaccgactcggtgccactttttcaagttgataacggactagccttattttaac
pZF2-crRNA2	crRNA2-F	ccggtggttgccacggtgtcgaattcaataaaacgaaagg	pZF2-crRNA1	DNA fragments self-circularize
	crRNA2-R	accgtggcaaccaccggtgtatctacaacagtagaaattcg
pZF2-crRNA2-proBG149K	G149K-up-F	ccctcgaggcagaccgactttgaaaacgacg	Genomic DNA of C. glutamicum	The three fragments were ligated by fusion PCR technique and T4 DNA ligase
	G149K-up-R	aattcaccttggtggttgccacggtgt
	G149K-down-F	ggcaaccaccaaggtgaattttggtgacaacgaccg	Genomic DNA of C. glutamicum
	G149K-down-R	gctctagaccaatggtggactcagcaacg
	pZF2-crRNA2	XbaI and XhoI
pZF2-crRNA3	crRNA3-F	gcaaccatagggcaggaatcgaattccaataaaacgaaagg	pZF2	DNA fragments self-circularize
	crRNA3-R	tcctgccctatggttgcctgatctacaacagtagaaattcg
pZF2-crRNA4	crRNA4-F	atctgaaagctacgctaggggaattccaataaaacgaaagg	pZF2	DNA fragments self-circularize
	crRNA4-R	tagcgtagctttcagatacaatctacaacagtagaaattcg
pZF2-crRNA5	crRNA5-F	tcggagccagccttgatctcgaattccaataaaacgaaagg	pZF2	DNA fragments self-circularize
	crRNA5-R	atcaaggctggctccgacgaatctacaacagtagaaattcg
pZF2-crRNA6	crRNA6-F	ggctaatgaaatcgttggccgaattccaataaaacgaaagg	pZF2	DNA fragments self-circularize
	crRNA6-R	caacgatttcattagccgccatctacaacagtagaaattcg
pZF2-crRNA7	crRNA7-F	gtggaatacccttgggaagtgaattccaataaaacgaaagg	pZF2	DNA fragments self-circularize
	crRNA7-R	tcccaagggtattccacctcatctacaacagtagaaattcg
pZF2-crRNA8	crRNA8-F	gttgatctaagcacaggttggaattccaataaaacgaaagg	pZF2	DNA fragments self-circularize
	crRNA8-R	cctgtgcttagatcaaccgcatctacaacagtagaaattcg
pZF2-crRNA9	crRNA9-F	gttgcacaaggaagagcgatgaattccaataaaacgaaagg	pZF2	DNA fragments self-circularize
	crRNA9-R	gctcttccttgtgcaactcaatctacaacagtagaaattcg
pZF2-crRNA10	crRNA10-F	ggctaatgaaatcgttggccgaattccaataaaacgaaagg	pZF2	DNA fragments self-circularize
	crRNA10-R	caacgatttcattagccgccatctacaacagtagaaattcg
pZF2-crRNA11	crRNA11-F	tgcaacgcccaccacatggcgaattccaataaaacgaaagg	pZF2
	crRNA11-R	atgtggtgggcgttgcataaatctacaacagtagaaattcg
pZF2-crRNA11-△cg0703-0706	cg0703-0706-up-F	cgagctcgaggtgtcgtgctcaatct	Genomic DNA of C. glutamicum	The three fragments were ligated by fusion PCR technique and T4 DNA ligase
	cg0703-0706-up-R	accacaccgaaggctcacaagaactcact
	cg0703-0706-down-F	gtgagccttcggtgtggtgttggagctt	Genomic DNA of C. glutamicum
	cg0703-0706-down-R	cggatatcggttcccacggtcacag
	pZF2-crRNA11	Sac I and EcoR V
pZF2-crRNA11-△cg0704-0706	cg0704-0706-up-F	ccctcgagcgctgaagaactcatcgaa	Genomic DNA of C. glutamicum	The three fragments were ligated by fusion PCR technique and T4 DNA ligase
	cg0704-0706-up-R	ccacaccgattgccgcttaacgaagg
	cg0704-0706-down-F	ttaagcggcaatcggtgtggtgttggagctt	Genomic DNA of C. glutamicum
	cg0704-0706-down-R	gctctagacgcagagcgtaaatatcctc
	pZF2-crRNA11	XbaI and XhoI
pZF2-sgRNA1	sgRNA1-F	ggaggataggtttgcgaagtgttttagagctagaaatagc	pZF2	DNA fragments self-circularize
	sgRNA1-R	acttcgcaaacctatcctcccggatccattatacctag
pZF2-sgRNA1-△porB	porB-up-F	ccctcgaggggtgaacctgtttctat	Genomic DNA of C. glutamicum	The three fragments were ligated by fusion PCR technique and T4 DNA ligase
	porB-up-R	tattcatatgttgtggcttttgcca
	porB-down-F	gcaaaagccacaacatatgaataactcaccacacat	Genomic DNA of C. glutamicum
	porB-down-R	gctctagagttgtaagaatgaacagct
	pZF2-sgRNA1	XbaI and XhoI
pZF2-sgRNA2	sgRNA2-F	aatgacaccgtggcaaccacgttttagagctagaaatagc	pZF2	DNA fragments self-circularize
	sgRNA2-R	gtggttgccacggtgtcattcggatccattatacctag
pZF2-sgRNA2-proBG149K	G149K-up-F	ccctcgaggcagaccgactttgaaaacgacg	Genomic DNA of C. glutamicum	The three fragments were ligated by fusion PCR technique and T4 DNA ligase
	G149K-up-R	aattcaccttggtggttgccacggtgt
	G149K-down-F	ggcaaccaccaaggtgaattttggtgacaacgaccg	Genomic DNA of C. glutamicum
	G149K-down-R	gctctagaccaatggtggactcagcaacg
	pZF2-sgRNA2	XbaI and XhoI
pZF2-sgRNA3	sgRNA3-F	gttgtcaccaaaattcacacgttttagagctagaaatagc	pZF2	DNA fragments self-circularize
	sgRNA3-R	gtgtgaattttggtgacaaccggatccattatacctag
pZF2-sgRNA3-proBG149K	G149K-up-F	ccctcgaggcagaccgactttgaaaacgacg	Genomic DNA of C. glutamicum	The three fragments were ligated by fusion PCR technique and T4 DNA ligase
	G149K-up-R	aattcaccttggtggttgccacggtgt
	G149K-down-F	ggcaaccaccaaggtgaattttggtgacaacgaccg	Genomic DNA of C. glutamicum
	G149K-down-R	gctctagaccaatggtggactcagcaacg
	pZF2-sgRNA2	XbaI and XhoI
pZF2-sgRNA4	sgRNA4-F	tgaccacgtccagatcaccagttttagagctagaaatagc	pZF2	DNA fragments self-circularize
	sgRNA4-R	tggtgatctggacgtggtcacggatccattatacctag
pZF2-sgRNA5	sgRNA5-F	ccaaaggagcaccaacggaggttttagagctagaaatagc	pZF2	DNA fragments self-circularize
	sgRNA5-R	ctccgttggtgctcctttggcggatccattatacctagg
pZF2-sgRNA6	sgRNA6-F	aacgtcccagttgttctcgtgttttagagctagaaatagc	pZF2	DNA fragments self-circularize
	sgRNA6-R	acgagaacaactgggacgttcggatccattatacctag
pZF2-sgRNA7	sgRNA7-F	cagacaccccagacatcagagttttagagctagaaatagc	pZF2	DNA fragments self-circularize
	sgRNA7-R	tctgatgtctggggtgtctgcggatccattatacctag
pZF2-sgRNA8	sgRNA8-F	ggttgccaggctgatgtgctgttttagagctagaaatagc	pZF2	DNA fragments self-circularize
	sgRNA8-R	agcacatcagcctggcaacccggatccattatacctag
pZF2-sgRNA9	sgRNA9-F	cggatcgtgaataaaactaggttttagagctagaaatagc	pZF2	DNA fragments self-circularize
	sgRNA9-R	ctagttttattcacgatccgcggatccattatacctag
pZF2-sgRNA10	sgRNA10-F	cgagattctcgtttacggacgttttagagctagaaatagc	pZF2	DNA fragments self-circularize
	sgRNA10-R	gtccgtaaacgagaatctcgcggatccattatacctag
pZF2-sgRNA11	sgRNA11-F	aagcaagaagttgctctttagttttagagctagaaatagc	pZF2	DNA fragments self-circularize
	sgRNA11-R	taaagagcaacttcttgcttcggatccattatacctag
pZF2-sgRNA12	sgRNA12-F	ccgtataacatcgccatgtagttttagagctagaaatagc	pZF2	DNA fragments self-circularize
	sgRNA12-R	tacatggcgatgttatacggcggatccattatacctag
pZF2-hfgRNA1	hfgRNA1-F	cgggatccgtgaccacgtccagatcaccagttttagagctagaaatagcaagttaaaataaggctagtccgttatcaacttgaaaaagt	Two primers annealed	The two fragments were first treated with the restriction enzymes BamHI and EcoRI, and then ligated by T4 DNA ligase
	hfgRNA1-R	ggaattcaccacgtccagatcaccatggctatctacaacagtagaaattaaaaaagcaccgactcggtgccactttttcaagttgataa
	pZF2	BamH I and EcoR I
pZF2-hfgRNA2	hfgRNA2-F	cgggatccgccaaaggagcaccaacggaggttttagagctagaaatagcaagttaaaataaggctagtccgttatcaacttgaaaaagt	Two primers annealed	The two fragments were first treated with the restriction enzymes BamHI and EcoRI, and then ligated by T4 DNA ligase
	hfgRNA2-R	ggaattcccctagcgtagctttcagatacaatctacaacagtagaaattaaaaaagcaccgactcggtgccactttttcaagttgataa
	pZF2	BamH I and EcoR I
pZF2-hfgRNA3	hfgRNA3-F	cgggatccgaacgtcccagttgttctcgtgttttagagctagaaatagcaagttaaaataaggctagtccgttatcaacttgaaaaagt	Two primers annealed	The two fragments were first treated with the restriction enzymes BamHI and EcoRI, and then ligated by T4 DNA ligase
	hfgRNA3-R	ggaattcgagatcaaggctggctccgacgaatctacaacagtagaaattaaaaaagcaccgactcggtgccactttttcaagttgataa
	pZF2	BamH I and EcoR I
pZF2-hfgRNA4	hfgRNA4-F	cgggatccgaagaagacattgcgcaaattgttttagagctagaaatagcaagttaaaataaggctagtccgttatcaacttgaaaaagt	Two primers annealed	The two fragments were first treated with the restriction enzymes BamHI and EcoRI, and then ligated by T4 DNA ligase
	hfgRNA4-R	ggaattcggccaacgatttcattagccgccatctacaacagtagaaattaaaaaagcaccgactcggtgccactttttcaagttgataa
	pZF2	BamH I and EcoR I
pZF2-hfgRNA5	hfgRNA5-F	CGggatccgcacaaagtggcaacattgaggttttagagctagaaatagcaagttaaaataaggctagtccgttatcaacttgaaaaagt	Two primers annealed	The two fragments were first treated with the restriction enzymes BamHI and EcoRI, and then ligated by T4 DNA ligase
	hfgRNA5-R	ggaattcgcgcttgtctgtagtcacccgctatctacaacagtagaaattaaaaaagcaccgactcggtgccactttttcaagttgataa
	pZF2	BamH I and EcoR I
pZF2-hfgRNA6	hfgRNA6-F	cgggatccgcggatcgtgaataaaactaggttttagagctagaaatagcaagttaaaataaggctagtccgttatcaacttgaaaaagt	Two primers annealed	The two fragments were first treated with the restriction enzymes BamHI and EcoRI, and then ligated by T4 DNA ligase
	hfgRNA6-R	ggaattccaacctgtgcttagatcaaccgcatctacaacagtagaaattaaaaaagcaccgactcggtgccactttttcaagttgataa
	pZF2	BamH I and EcoR I
pZF2-hfgRNA7	hfgRNA7-F	cgggatccgaagcaagaagttgctctttagttttagagctagaaatagcaagttaaaataaggctagtccgttatcaacttgaaaaagt	Two primers annealed	The two fragments were first treated with the restriction enzymes BamHI and EcoRI, and then ligated by T4 DNA ligase
	hfgRNA7-R	ggaattcatcgctcttccttgtgcaactcaatctacaacagtagaaattaaaaaagcaccgactcggtgccactttttcaagttgataa
	pZF2	BamH I and EcoR I
pZF2-hfgRNA8	hfgRNA8-F	cgggatccgccgtataacatcgccatgtagttttagagctagaaatagcaagttaaaataaggctagtccgttatcaacttgaaaaagt	Two primers annealed	The two fragments were first treated with the restriction enzymes BamHI and EcoRI, and then ligated by T4 DNA ligase
	hfgRNA8-R	ggaattcggccaacgatttcattagccgccatctacaacagtagaaattaaaaaagcaccgactcggtgccactttttcaagttgataa
	pZF2	BamH I and EcoR I
pZF2-hfgRNA9	hfgRNA9-F	cgggatccgcatcaaggcaagcaaaccaggttttagagctagaaatagcaagttaaaataaggctagtccgttatcaacttgaaaaagt
	hfgRNA9-R	ggaattcggtgaagaactcatcgaagccatatctacaacagtagaaattaaaaaagcaccgactcggtgccactttttcaagttgataa
	pZF2	BamH I and EcoR I
pZF2-hfgRNA10	hfgRNA10-F	cgggatccgcaagccaatatcttcagccagttttagagctagaaatagcaagttaaaataaggctagtccgttatcaacttgaaaaagt	Two primers annealed	The two fragments were first treated with the restriction enzymes BamHI and EcoRI, and then ligated by T4 DNA ligase
	hfgRNA10-R	ggaattcaccacgtccagatcaccatggctatctacaacagtagaaattaaaaaagcaccgactcggtgccactttttcaagttgataa
	pZF2	BamH I and EcoR I
pZF2-hfgRNA11	hfgRNA11-F	cgggatccggtggttctggatgacgtcgcgttttagagctagaaatagcaagttaaaataaggctagtccgttatcaacttgaaaaagt	Two primers annealed	The two fragments were first treated with the restriction enzymes BamHI and EcoRI, and then ligated by T4 DNA ligase
	hfgRNA11-R	ggaattcctgtttgagccactgtggaactcatctacaacagtagaaattaaaaaagcaccgactcggtgccactttttcaagttgataa
	pZF2	BamH I and EcoR I
pZF2-hfgRNA12	hfgRNA12-F	cgggatccgacacgtcaggggtaggaacggttttagagctagaaatagcaagttaaaataaggctagtccgttatcaacttgaaaaagt	Two primers annealed	The two fragments were first treated with the restriction enzymes BamHI and EcoRI, and then ligated by T4 DNA ligase
	hfgRNA12-R	ggaattcaccccaatcaaggtcatctactcatctacaacagtagaaattaaaaaagcaccgactcggtgccactttttcaagttgataa
	pZF2	BamH I and EcoR I
pZF2-hfgRNA13	hfgRNA13-F	ggatccgcggttcctggaggaacaacggttttagagctagaaatagcaagttaaaataaggctagtccgttatcaacttgaaaaagt	Two primers annealed	The two fragments were first treated with the restriction enzymes BamHI and EcoRI, and then ligated by T4 DNA ligase
	hfgRNA13-R	ggaattcttgctttcagtcacagtgagctcatctacaacagtagaaattaaaaaagcaccgactcggtgccactttttcaagttgataa
	pZF2	BamH I and EcoR I
pZF2-hfgRNA14	hfgRNA14-F	cgggatccgatcagcgcggaatactgagggttttagagctagaaatagcaagttaaaataaggctagtccgttatcaacttgaaaaagt	Two primers annealed	The two fragments were first treated with the restriction enzymes BamHI and EcoRI, and then ligated by T4 DNA ligase
	hfgRNA14-R	ggaattccctgcaaccgcactgtttgcagtatctacaacagtagaaattaaaaaagcaccgactcggtgccactttttcaagttgataa
	pZF2	BamH I and EcoR I
pZF2-hfgRNA15	hfgRNA15-F	cgggatccgatcaagcagatcatcagagcgttttagagctagaaatagcaagttaaaataaggctagtccgttatcaacttgaaaaagt	Two primers annealed	The two fragments were first treated with the restriction enzymes BamHI and EcoRI, and then ligated by T4 DNA ligase
	hfgRNA15-R	ggaattcggctctgatgatctgcttgatgaatctacaacagtagaaattaaaaaagcaccgactcggtgccactttttcaagttgataa
	pZF2	BamH I and EcoR I
pZF2-hfgRNA16	hfgRNA16-F	cgggatccgatcctgctggatttcctgtggttttagagctagaaatagcaagttaaaataaggctagtccgttatcaacttgaaaaagt	Two primers annealed	The two fragments were first treated with the restriction enzymes BamHI and EcoRI, and then ligated by T4 DNA ligase
	hfgRNA16-R	ggaattcacttttatctaggtcacaccttcatctacaacagtagaaattaaaaaagcaccgactcggtgccactttttcaagttgataa
	pZF2	BamH I and EcoR I
pZF2-hfgRNA17	hfgRNA17-F	cgggatccgtggtcacggtgaatgctcgggttttagagctagaaatagcaagttaaaataaggctagtccgttatcaacttgaaaaagt	Two primers annealed	The two fragments were first treated with the restriction enzymes BamHI and EcoRI, and then ligated by T4 DNA ligase
	hfgRNA17-R	ggaattcgctgtgagtttgtgtcacctcatatctacaacagtagaaattaaaaaagcaccgactcggtgccactttttcaagttgataa
	pZF2	BamH I and EcoR I
pZF2-hfgRNA18	hfgRNA18-F	cgggatccgatggctgaagatattggcttgttttagagctagaaatagcaagttaaaataaggctagtccgttatcaacttgaaaaagt	Two primers annealed	The two fragments were first treated with the restriction enzymes BamHI and EcoRI, and then ligated by T4 DNA ligase
	hfgRNA18-R	ggaattcaccacgtccagatcaccatggctatctacaacagtagaaattaaaaaagcaccgactcggtgccactttttcaagttgataa
	pZF2	BamH I and EcoR I
pZF2-hfgRNA19	hfgRNA19-F	cgggatccgacacgctataccgataaatggttttagagctagaaatagcaagttaaaataaggctagtccgttatcaacttgaaaaagt	Two primers annealed	The two fragments were first treated with the restriction enzymes BamHI and EcoRI, and then ligated by T4 DNA ligase
	hfgRNA19-R	ggaattcgtcgcgtgcatcacaaactttgcatctacaacagtagaaattaaaaaagcaccgactcggtgccactttttcaagttgataa
	pZF2	BamH I and EcoR I
pZF2-hfgRNA20	hfgRNA20-F	cgggatccgaaagggtcttgttgtcggtggttttagagctagaaatagcaagttaaaataaggctagtccgttatcaacttgaaaaagt	Two primers annealed	The two fragments were first treated with the restriction enzymes BamHI and EcoRI, and then ligated by T4 DNA ligase
	hfgRNA20-R	ggaattcgaagaagttacgtccgatacggcatctacaacagtagaaattaaaaaagcaccgactcggtgccactttttcaagttgataa
	pZF2	BamH I and EcoR I
pZF2-hfgRNA21	hfgRNA21-F	cgggatccgtggctccgacgagaacaactgttttagagctagaaatagcaagttaaaataaggctagtccgttatcaacttgaaaaagt	Two primers annealed	The two fragments were first treated with the restriction enzymes BamHI and EcoRI, and then ligated by T4 DNA ligase
	hfgRNA21-R	ggaattcgagatcaaggctggctccgacgaatctacaacagtagaaattaaaaaagcaccgactcggtgccactttttcaagttgataa
	pZF2	BamH I and EcoR I
pZF2-hfgRNA22	hfgRNA22-F	cgggatccgtgcacgcaggctgtcgtagtgttttagagctagaaatagcaagttaaaataaggctagtccgttatcaacttgaaaaagt	Two primers annealed	The two fragments were first treated with the restriction enzymes BamHI and EcoRI, and then ligated by T4 DNA ligase
	hfgRNA22-R	ggaattctcgtagtaggacagggaggaagcatctacaacagtagaaattaaaaaagcaccgactcggtgccactttttcaagttgataa
	pZF2	BamH I and EcoR I
pZF2-hfgRNA23	hfgRNA23-F	cgggatccgctggtgacaataacagccttgttttagagctagaaatagcaagttaaaataaggctagtccgttatcaacttgaaaaagt	Two primers annealed	The two fragments were first treated with the restriction enzymes BamHI and EcoRI, and then ligated by T4 DNA ligase
	hfgRNA23-R	ggaattctcaccaatcacctcggtgtatccatctacaacagtagaaattaaaaaagcaccgactcggtgccactttttcaagttgataa
	pZF2	BamH I and EcoR I
pZF2-hfgRNA23-△esrISR(cg0706-0708)	esrISR-up-F	gctctagacgcatcaccaacgaagtt	Genomic DNA of C. glutamicum	The three fragments were ligated by fusion PCR technique and T4 DNA ligase
	esrISR-up-R	tcaagatcccccgaccctatgtgagtagt
	esrISR-down-F	atagggtcgggggatcttgactaatggcggc	Genomic DNA of C. glutamicum
	esrISR-down-R	ccctcgagggtgggcaagatgcttct
	pZF2-hfgRNA23	XbaI and XhoI
pZF2-hfgRNA24	hfgRNA24-F	cgggatccggaaatcggcttggcttggacgttttagagctagaaatagcaagttaaaataaggctagtccgttatcaacttgaaaaagt	Two primers annealed	The two fragments were first treated with the restriction enzymes BamHI and EcoRI, and then ligated by T4 DNA ligase
	hfgRNA24-R	ggaattcatccttatttagtaaaggagccaatctacaacagtagaaattaaaaaagcaccgactcggtgccactttttcaagttgataa
	pZF2	BamH I and EcoR I
pH36-pntAB	pntAB-F	gctctagagcgctagatcacaggcat	E. coli K12
	pntAB-R	aactgcagcgttctgttaagcgatctcaat
	H36-V-F	cttaacagaacgctgcagaaggaactgccaggcatca	pH36
	H36-V-R	gatctagcgctctagagcccatgctactcctaccaac
pZF2-hfgRNA4-crtRG47Z	G47Z-up-F	aactgcagtcaaaagtgtatgtggctgttt	Genomic DNA of C. glutamicum	The three fragments were ligated by fusion PCR technique and T4 DNA ligase
	G47Z-up-R	attagccgttagatttgcgcaatgtcttctt
	G47Z-down-F	gcgcaaatctaacggctaatgaaatcgttgg	Genomic DNA of C. glutamicum
	G47Z-down-R	ccctcgagcctcgcaggtatctaacct
	pZF2-hfgRNA4	Pts I and XhoI
pZF2-hfgRNA5-△alaT	alaT-up-F	ccctcgagtgcgccactttggactaat	Genomic DNA of C. glutamicum	The three fragments were ligated by fusion PCR technique and T4 DNA ligase
	alaT-up-R	ccgtcgttgactgttctagctctaaaagggtg
	alaT-down-F	gctagaacagtcaacgacggcgatgaag	Genomic DNA of C. glutamicum
	alaT-down-R	gctctagatgtaagtggacaggaagttacc
	pZF2-hfgRNA5	XbaI and XhoI
pZF2-hfgRNA8-△gdh::Ptac-rocG	gdh-up-F	agatatccgcatgcctgcagccgaaaactgaggatgtt	Genomic DNA of C. glutamicum	Ligation of four DNA fragments via recombination
	gdh-up-R	accgttatgatgtctagagcgatttcctcgttcccatct
	Ptac-rocG-F	gctctagacatcataacggttctgg	pXMJ19-rocG
	Ptac-rocG-R	acgcgtcgacaccatcggcgctacgg
	gdh-down-F	gccgatggtctcgacgcgtgacccctgcgctttact	Genomic DNA of C. glutamicum
	gdh-down-R	gctagctgtcaagctctagagcaggcttgaaatcaactc
	hfgRNA8-V-F	tctagagcttgacagctagctca	pZF2-hfgRNA8
	hfgRNA8-V-R	tgcaggcatgcggatatct
pZF2-hfgRNA9-△9986::PH36-pntAB	pntAB-F	gcgcgaattgatctggt	pH36-pntAB	Ligation of two DNA fragments via recombination
	pntAB-R	gcaaaaaggccatccgtc
	hfgRNA9-V-F	tgacggatggcctttttgcgtggatgttttagcgcagt	pZF2-hfgRNA9-△9986
	hfgRNA9-V-R	accagatcaattcgcgccaggatatggcacaggagttat
pZF2-hfgRNA9-△9986	9986-up-F	gctctagaggaaaccggcagcaagt	Genomic DNA of C. glutamicum	The three fragments were ligated by fusion PCR technique and T4 DNA ligase
	9986-up-R	ctaaaacatccaccaggatatggcacaggagttat
	9986-down-F	gccatatcctggtggatgttttagcgcagt	Genomic DNA of C. glutamicum
	9986-down-R	ccctcgaggtctgcggtgtcacaacat
	pZF2-hfgRNA9	XbaI and XhoI
pZF2-hfgRNA9-△20025	20025-up-F	gctctagaggaagcagcaccactgt	Genomic DNA of C. glutamicum	The three fragments were ligated by fusion PCR technique and T4 DNA ligase
	20025-up-R	catccacgacggtgtcctcgattcgt
	20025-down-F	gaggacaccgtcgtggatgttttagcgcagt	Genomic DNA of C. glutamicum
	9986-down-R	ccctcgaggtctgcggtgtcacaacat
	pZF2-fgRNA1	XbaI and XhoI
pZF2-hfgRNA9-△24510	20025-up-F	gctctagaggaagcagcaccactgt	Genomic DNA of C. glutamicum	The three fragments were ligated by fusion PCR technique and T4 DNA ligase
	24510-up-R	taatggcggcacggtgtcctcgattcgt
	24510-down-F	acaccgtgccgccattagtcaagatcc	Genomic DNA of C. glutamicum
	24510-down-R	cgagctcgcgaagcactcgtgaacgt
	pZF2-hfgRNA9	Xba I and sac I
pZF2-hfgRNA9-△26443	20025-up-F	gctctagaggaagcagcaccactgt	Genomic DNA of C. glutamicum	The three fragments were ligated by fusion PCR technique and T4 DNA ligase
	26443-up-R	gacatgatcgaagatacggtgtcctcgattcgt
	26443--down-F	acaccgtatcttcgatcatgtcatgccc	Genomic DNA of C. glutamicum
	26443--down-R	ccctcgagggtgtagctgctgaggagt
	pZF2-hfgRNA9	XbaI and XhoI
pZF2-hfgRNA9-△29886	20025-up-F	gctctagaggaagcagcaccactgt	Genomic DNA of C. glutamicum	The three fragments were ligated by fusion PCR technique and T4 DNA ligase
	29.88kb-up-R	agcgcgaataacggtgtcctcgattcgt
	29.88kb-down-F	gacaccgttattcgcgcttaccggtgt	Genomic DNA of C. glutamicum
	29.88kb-down-R	ccctcgagtgaagtgtccggaacgct
	pZF2-hfgRNA9	XbaI and XhoI
pZF2-hfgRNA9-△40986	40.9kb-up-F	gctctagagacgttgctcaagaaatctg	Genomic DNA of C. glutamicum	The three fragments were ligated by fusion PCR technique and T4 DNA ligase
	40.9kb-up-R	tccgtattcgtgctgattcatgccatacaac
	40.9kb-down-F	gaatcagcacgaatacggattcgcagt	Genomic DNA of C. glutamicum
	40.9kb-down-R	ccctcgaggccacaccaatcaacgt
	pZF2-hfgRNA9	XbaI and XhoI
pZF2-hfgRNA6-△CGP3	CGP3-up-F	ccctcgagagtgagggcccctaaaatcg	Genomic DNA of C. glutamicum	The three fragments were ligated by fusion PCR technique and T4 DNA ligase
	CGP3-up-R	ttagcaggaagcgcccaaggaggtgcttaaaagcactcgtaatg
	CGP3-down-F	cttgggcgcttcctgctaa	Genomic DNA of C. glutamicum
	CGP3-down-R	gctctagagctttgtagctgatgaacttcacc
	pZF2-hfgRNA6	XbaI and XhoI
pZF2-hfgRNA7-△CGP3	CGP3-up-F	ccctcgagagtgagggcccctaaaatcg	Genomic DNA of C. glutamicum	The three fragments were ligated by fusion PCR technique and T4 DNA ligase
	CGP3-up-R	ttagcaggaagcgcccaaggaggtgcttaaaagcactcgtaatg
	CGP3-down-F	cttgggcgcttcctgctaa	Genomic DNA of C. glutamicum
	CGP3-down-R	gctctagagctttgtagctgatgaacttcacc
	pZF2-hfgRNA7	XbaI and XhoI
Plasmids were constructed via recombination or T4 DNA ligase. Recombination was conducted using the ClonExpress II and ClonExpress MultiS One Step Cloning Kit (Vazyme, Nanjing, China). Restriction endonucleases and T4 DNA ligase used for recombinant DNA work were obtained from TaKaRa.The introduced gRNA for the pZF2 plasmid was constructed by whole plasmid PCR and then transformed into the clonin…
Mutant verification	Primer	Sequence 5’-3’	PCR product of mutant
△porB(0.5kb)	△porB-F	cgcgtcgtagttgttgat	2 kb
	△porB-R	agcatctcgaacgtccat
crtYf 20bp base substitution	crtYf-F	ggtggctaggcaagttac	1 kb
	crtYf-R	ggataccaacggacctttat
proBG149K base substitution	proB-F	gtggcaaccaccaag	1.05 kb
	proB-R	cttagccaaacgagtcgt
crtRG47Z base substitution	crtR-F	gacattgcgcaaatctaa	1.05 kb
	crtR-R	gcacaagcccaagacat
△alaT (0.5kb)	△alaT-F	agcaagctgaccgtatgat	2.0 kb
	△alaT-R	cgtggtgaatcctaacaact
△gdh::rocG(1.58kb)	△gdh::rocG-F	gcggttcgatcatgtctgt	2.7 kb
	△gdh::rocG-R	atgtcagcaaagcaagtctc
△9986::pntAB (3.5kb)	△cg0715-0725-F	atgcgaattggcataccaag	5.5kb
	△cg0719-0725-R	cgtaccagtcaaagcgct
△cg0703-0706 (3.6kb)	△cg0703-0706-F	acccatcaccatcaacact	2.0 kb
	△cg0703-0706-R	gtcagcgcttcatcggtt
△cg0704-0706 (2.0kb)	△cg0704-0706-F	gcaggtctagagcagaactg	2.0 kb
	△cg0703-0706-R	gtcagcgcttcatcggtt
△cg0706-0708 (3.2kb)	△cg0706-0708-F	cgaggttctggagaagatctc	2.1kb
	△cg0706-0708-R	gcttcttgccctgtctcgat
△cg0715-0725(9.98kb)	△cg0715-0725-F	gaggaagcgctgggttgt	2.0 kb
	△cg0719-0725-R	cgtaccagtcaaagcgct
△cg0715-0736(20.02kb)	△cg0715-0725-F	gaggaagcgctgggttgt	2.0 kb
	△cg0715-0736-R	ccgcacttgttgcctgt
△cg0710-0736(24.51kb)	△cg0710-0736-F	ccgatgaagcgctgact	2.0 kb
	△cg0715-0736-R	ccgcacttgttgcctgt
△cg0707-0736(26.44kb)	△cg0707-0736-F	ggttcatttcgcccacac	2.0 kb
	△cg0715-0736-R	ccgcacttgttgcctgt
△cg0703-0736(29.86kb)	△cg0703-0736-F	gcgatcatggcagcagt	2.2 kb
	△cg0715-0736-R	ccgcacttgttgcctgt
△cg0697-0740(40.96kb)	△cg0697-0740-F	gttatgctcgcgctcgtat	2.2 kb
	△cg0697-0740-R	ggcatgaatctgccttcatg
△CGP3(219kb)	△CGP3-F	gctttcaggattcacaactg	2.5 kb
	△CGP3-R	ccgcagtgatattgagacga
RT-PCR primer	Sequence 5’-3’
16s rRNA-F	ccagggcttcacacatgct
16s rRNA-R	caatcgccgatcccaccttc
RT-Cas9-F	gcagatctccgcctgatct
RT-Cas9-R	agattgccgaacagaccgt
RT-Cas12a-F	ctccgatgtctacttcaagct
RT-Cas12a-R	ctccagagcttcatcgatgt
